# Supplementary material for: Functional Evolution of Leptin of Ochotona curzoniae in Adaptive Thermogenesis Driven by Cold Environmental Stress
Source: PLoS One. 2011 Jun 16;6(6):e19833. doi: 10.1371/journal.pone.0019833 (PMC3116822; doi:10.1371/journal.pone.0019833)
Supplement: Table S1 — Primers used in the study. (XLS) [file pone.0019833.s001.xls]

## Sheet: Sheet1
Table S1 Primers used in the study
Gene	Primers	Accession No.
UCP1	5'-CCCTGGCAAAAACAGAAGGA-3'	NM_009463.3
	5'-AGCTGATTTGCCTCTGAATGC-3'
Errα	5'-GGAGGACGGCAGAAGTACAAA-3'	U85259.1
	5'-GCGACACCAGAGCGTTCAC-3'
Elovl3	5'-TCCTGCGTAAGCGTCCACTC-3'	NM_007703
	5'-CCACCCGAAGGCACTTTGTT-3'
LPL	5'-TGGGACTGAGAATGGCAAGCAA-3'	NM_008509.2
	5'-TCGGGCAGGGTGAAGGGAAT-3'
DIO2	5'-TACGGGGTAGCCTTTGAACG-3'	NM_010050.2
	5'-TCCAGCCAACTTCGGACTTCT-3'
FABP3	5'-TGACCAAGCCTACTACCATCATCG-3'	NG_001365.5
	5'-AGTTTGCCTCCGTCCAGCGT-3'
PGC-1α	5'-ATGGTTTCATCACCTACCGTTACA-3'	AF049330.1
	5'-GGAAGCAGGGTCAAAATCGTC-3'
PPARγ	5'-AGACCACTCGCATTCCTTTGAC-3'	NM_008904.2
	5'-TATCCCCACAGACTCGGCAC-3'
MCR4	5'-CGGACGGAGGATGCTATGA-3'	NM_016977.3
	5'-GCAGGTTCTTGTTCTTGGCTAT-3'
STAT3	5'-CAACAGCCGCCGTAGTGA-3'	BC019168.1
	5'-CAAAGTCGTCCTGGAGGTTCT-3'
RANK	5'-CTAATCCAGCAGGGAAGCAAAT -3'	NM_009399.3
	5'-GGACACGGGCATAGAGTCAGTT-3'
β-actin	5'-ACGGCCAGGTCATCACTATTG-3'	NM_007393.3
	5'-CAAGAAGGAAGGCTGGAAAAGA-3'
